# Supplementary material for: Astragalus Polysaccharide Modulates the Gut Microbiota and Metabolites of Patients with Type 2 Diabetes in an In Vitro Fermentation Model
Source: Nutrients. 2024 May 30;16(11):1698. doi: 10.3390/nu16111698 (PMC11174380; doi:10.3390/nu16111698)
Supplement: Supplementary file 1 [file nutrients-16-01698-s001.zip]

Archive with 1 entries (1 files):
- nutrients-2989336-supplementary.pdf
